# Supplementary material for: Restricted health service utilization and subsequent positive self-care behavior during the early COVID-19 pandemic in China
Source: Front Public Health. 2024 Jul 9;12:1398271. doi: 10.3389/fpubh.2024.1398271 (PMC11263186; doi:10.3389/fpubh.2024.1398271)
Supplement: Supplementary file 2 [file Table_2.xlsx]

## Sheet: Sheet1
The specific sample distribution of 31 provinces in mainland China
No	Province or municipality	Number of participants	Percent(%)
1	Hebei HE	950	11.27
2	Beijing BJ	873	10.36
3	Shanxi SX	701	8.32
4	Tianjing TJ	687	8.15
5	Guangdong GD	485	5.75
6	Shaanxi SN	468	5.55
7	Shandong SD	459	5.45
8	Jiangsu JS	447	5.3
9	Heilongjiang HL	390	4.63
10	Liaoning LN	332	3.94
11	Inner Mongoria IM（NM）	308	3.65
12	Henan HA	251	2.98
13	Hubei HB	218	2.59
14	Jilin JL	211	2.5
15	Zhejiang ZJ	199	2.36
16	Sichuan SC	172	2.04
17	Jiangxi JX	163	1.93
18	Shanghai SH	162	1.92
19	Hunan HN	155	1.84
20	Guangxi GX	146	1.73
21	Fujian FJ	130	1.54
22	Anhu AH	112	1.33
23	Xinjiang XJ	90	1.07
24	Chongqing	72	0.85
25	Yunnan YN	63	0.75
26	Tibet XZ	56	0.66
27	Gansu GS	38	0.45
28	Guizhou GZ	28	0.33
29	Ningxia NX	27	0.32
30	Qinghai QH	23	0.27
31	Hainan HI	12	0.14
	total	8428	100
